# Supplementary material for: Development of a Cuttlefish-Inspired Amphibious Robot with Wave-Motion Propulsion and Rigid–Flexible Coupling
Source: Biomimetics (Basel). 2025 Jun 12;10(6):396. doi: 10.3390/biomimetics10060396 (PMC12190592; doi:10.3390/biomimetics10060396)
Supplement: Supplementary file 1 [file biomimetics-10-00396-s001.zip]

Archive with 1 entries (1 files):
- biomimetics-3667651-supplementary.mp4
